# Supplementary material for: Hermaphroditism in the white spot grouper Epinephelus coeruleopunctatus (Pisces: Serranidae) harvested from Padang City waters, Indonesia
Source: F1000Res. 2017 Mar 24;6:320. [Version 1] doi: 10.12688/f1000research.11090.1 (PMC5399959; doi:10.12688/f1000research.11090.1)
Supplement: The total length, body weight and sexes of the 56 individual fish sampled [file f1000research-6-11962-s0000.tgz]

Archive with 1 entries (1 files):
- ceb74906-4958-49df-b9f2-37213360adda_Dataset_1.xls
