# Supplementary material for: Hermaphroditism in the white spot grouper Epinephelus coeruleopunctatus (Pisces: Serranidae) harvested from Padang City waters, Indonesia
Source: F1000Res. 2017 Mar 24;6:320. [Version 1] doi: 10.12688/f1000research.11090.1 (PMC5399959; doi:10.12688/f1000research.11090.1)
Supplement: The total length, body weight and sexes of the 56 individual fish sampled [file f1000research-6-11962-s0000.tgz › ceb74906-4958-49df-b9f2-37213360adda_Dataset_1.xls]

## Sheet: LWS
M= 22
F= 28
US = 6
Sex	Total length (cm)	Body weigth (g)
M	50	1450
M	52	1900
M	51.5	2010
M	37	685
M	42	900
M	39	750
M	35	490
M	36	700
M	52	2100
M	39	895.6
M	52.7	2000
M	53	2100
M	37	730
M	44	1000
M	48	1480
M	42.5	1246
M	47	1525
M	48	1640
M	41	1050
M	47	1600
M	51	1800
M	52	2050
F	48	1650
F	46	1500
F	39	740
F	31	575
F	31	500
F	50	1500
F	27	300
F	24	200
F	29	240
F	22.3	180
F	22.7	190
F	46.4	1500
F	42	1000
F	39	700
F	33.5	600
F	30	400
F	37	773
F	25.9	256.6
F	47	1800
F	48	1800
F	20.5	210
F	32	550
F	47	1650
F	26	230
F	37.2	689
F	38.7	860
F	39.4	966
F	37	725
US	13	85
US	13.5	85
US	12.5	86
US	21	130
US	23.1	205.6
US	22.7	162
	M= Male
	F= female
	US= Undetermine sex
